# Supplementary material for: Long-range transport of radiocaesium derived from global fallout and the Fukushima accident in the Pacific Ocean since 1953 through 2017—Part I: Source term and surface transport
Source: J Radioanal Nucl Chem. 2018 Oct 19;318(3):1519–42. doi: 10.1007/s10967-018-6244-z (PMC6267156; doi:10.1007/s10967-018-6244-z)
Supplement: Supplementary file 2 — Supplementary material 2 (XLSX 13 kb) [file 10967_2018_6244_MOESM2_ESM.xlsx]

## Sheet: Sheet1
Table S2 Stations location and date for tables S3, S4 and S5
Line name		station #	naximum sampling depth	Year	Month	Day	Latitude	Longitude
P01	-	41	830	2007	10	15	46.993	163.377
P01	-	47	570	2007	10	17	46.9868	168.992
P01	-	53	770	2007	10	18	46.9962	172.717
P01	-	55	830	2007	10	18	46.9935	170.47
P01	-	59	770	2007	10	20	46.9968	177.177
P3	-	22	3805	2005	10	29	31.23	-120.55
P3	-	36	2400	2005	10	29	27.6	-125.77
P3	-	50	4000	2005	11	9	24.26	-130.04
P3	-	73	4799	2005	11	9	24.24	-140.37
P3	-	88	5250	2005	11	9	24.24	-146.94
P3	-	112	4560	2005	11	18	24.3	-155.29
P3	-	124	4524	2005	11	18	25.84	-159.79
P3	-	136	4215	2005	11	18	25.51	-164.29
P3	-	171	1003	2005	11	29	23.07	-170.02
P3	-	187	1000	2005	11	29	24.23	-176.02
P3	-	197	1001	2005	12	9	24.23	-179.99
P3	-	209	5000	2005	12	9	24.26	175.17
P3	-	221	999	2005	12	18	24.25	170.35
P3	-	231	5955	2005	12	18	24.25	166.48
P3	-	245	1001	2005	12	18	24.26	160.83
P3	-	257	1001	2005	12	28	24.23	156.07
P3	-	273	1002	2005	12	28	24.26	149.65
P3	-	295	3500	2005	12	29	24.25	143.23
P3	-	318	3500	2006	1	9	24.23	137.8
P3	-	339	0	2006	1	10	24.2708	130.969
P14N	-	1	0	2007	10	27	59.0018	-173.996
P14N	-	4	3509	2007	10	27	57.4948	-175.255
P14N	-	9	0	2007	10	25	54.9975	-177.181
P14N	-	12	770	2007	10	24	53.4923	-178.238
P14N	-	16	0	2007	10	23	52.069	-179.382
P14N	-	20	0	2007	10	23	51.1742	179.744
P14N	-	24	770	2007	10	22	50.2443	179.151
P14N	-	28	0	2007	10	21	48.4878	178.99
P14N	-	32	830	2007	10	30	46.4883	179.006
P14N	-	36	4920	2007	10	31	44.4932	179.009
P14N	-	39	0	2007	11	1	42.966	179.001
P14N	-	43	5000	2007	11	2	40.9732	178.997
P14N	-	47	0	2007	11	3	38.9705	179.025
P14N	-	51	4920	2007	11	4	36.9897	179.011
P14N	-	58	0	2007	11	5	33.4807	178.99
P14N	-	61	5000	2007	11	6	31.9955	178.984
P14N	-	64	200	2007	11	7	30.4898	178.98
P14N	-	68	5486	2007	11	8	28.485	178.997
P14N	-	72	5651	2007	11	9	26.4955	179.002
P14N	-	76	800	2007	11	11	24.4995	179.001
P14N	-	79	0	2007	11	12	23.0027	178.994
P14N	-	81	0	2007	11	12	22.0142	178.995
P14N	-	84	0	2007	11	13	20.5073	178.998
P14N	-	86	4836	2007	11	13	19.5165	178.999
P14N	-	89	0	2007	11	14	18.0078	178.993
P14N	-	93	0	2007	11	15	16.012	178.995
P14N	-	96	3920	2007	11	16	14.5088	178.983
P14N	-	100	0	2007	11	17	12.5103	178.994
P14N	-	104	0	2007	11	18	10.5128	179.001
P14N	-	112	0	2007	11	24	7.74867	179.012
P14N	-	116	2070	2007	11	25	6.74233	179.008
P14N	-	119	0	2007	11	26	6.00683	178.996
P14N	-	124	600	2007	11	27	4.74867	179.001
P14N	-	129	0	2007	11	28	3.50133	179.002
P14N	-	134	2070	2007	11	29	2.2465	178.994
P14N	-	144	1930	2007	12	2	-0.245333	178.993
P14N	-	153	0	2007	12	5	-2.49617	178.999
P14N	-	161	830	2007	12	7	-4.50783	179.009
P14N	-	167	0	2007	12	8	-7.00083	178.994
P14N	-	172	200	2007	12	9	-9.5005	178.998
P14N	-	176	0	2007	12	10	-11.511	178.996
P14N	-	178	3046	2007	12	11	-12.5122	179.016
P14C	-	46	770	2007	12	14	-19.2115	177.577
P14C	-	40	0	2007	12	15	-20.6287	177.592
P14C	-	36	800	2007	12	16	-21.7682	177.401
P14C	-	32	0	2007	12	17	-23.4842	177.112
P14C	-	29	4524	2007	12	17	-24.7948	176.885
P14C	-	25	0	2007	12	18	-26.5417	176.596
P14C	-	22	770	2007	12	19	-27.8367	176.365
P14C	-	16	2930	2007	12	20	-30.4468	175.934
P14C	-	12	800	2007	12	21	-32.1695	175.637
P14C	-	4	0	2007	12	22	-35.0205	175.149
