# Supplementary material for: Long-range transport of radiocaesium derived from global fallout and the Fukushima accident in the Pacific Ocean since 1953 through 2017—Part I: Source term and surface transport
Source: J Radioanal Nucl Chem. 2018 Oct 19;318(3):1519–42. doi: 10.1007/s10967-018-6244-z (PMC6267156; doi:10.1007/s10967-018-6244-z)
Supplement: Supplementary file 3 — Supplementary material 3 (XLS 32 kb) [file 10967_2018_6244_MOESM3_ESM.xls]

## Sheet: Cs-data-P1
Table S1 137Cs activity and hydrographic data along P1 line
Station			Depth	137Cs			Nitrate			Silicate			Temperature	Salinity	Sigmaθ
			dbar	Bq m-3			μmol kg-1			μmol kg-1			deg. C	PSS
P01	-	041	0	0.879411	±	0.0512062	10.28	±	0.06	18.75	±	0.16	10.1131	32.8068	25.2214
			100	1.33464	±	0.1213	21.28	±	0.09	34.57	±	0.2	4.2688	33.4306	26.5119
			200	1.00907	±	0.124098	33.58	±	0.13	68.65	±	0.27	3.2414	33.6448	26.78
			430	0.378164	±	0.1087	41.04	±	0.15	102.18	±	0.34	3.4827	34.0025	27.0483
			630	0.345618	±	0.0755906	42.87	±	0.15	122.23	±	0.39	3.3687	34.2132	27.2272
			830	0.127008	±	0.0717282	43.08	±	0.15	134.85	±	0.42	3.0605	34.3246	27.345
P01	-	047	0	0.98665	±	0.0540811	14.16	±	0.07	23.85	±	0.17	8.9193	32.6623	25.3006
			100	0.89257	±	0.10453	27.25	±	0.11	46.5	±	0.22	2.1084	33.1274	26.4521
			200	0.864394	±	0.0995066	42.37	±	0.15	89.47	±	0.32	3.6548	33.8244	26.8943
			370	0.478078	±	0.112909	43.58	±	0.15	110.52	±	0.36	3.4814	34.0654	27.0983
			570	0.348847	±	0.0730134	44.4	±	0.16	128.44	±	0.4	3.2967	34.2485	27.2602
P01	-	053	0	1.11625	±	0.055464	15.01	±	0.07	22.05	±	0.17	9.3513	32.6598	25.2309
			100	1.27615	±	0.130384	25.7	±	0.1	43.36	±	0.21	2.8001	33.0841	26.3666
			200	0.890946	±	0.124068	43.95	±	0.16	90.47	±	0.32	3.6751	33.8583	26.9125
			370	0.537781	±	0.0759231	44.71	±	0.16	111.1	±	0.36	3.6267	34.0993	27.11
			570	0.241365	±	0.0697604	44.28	±	0.16	127.52	±	0.4	3.2814	34.2413	27.2578
			770	0.157939	±	0.0571627	44.34	±	0.16	140.03	±	0.43	2.9654	34.3402	27.3671
P01	-	055	100	1.11816	±	0.119512	24.97	±	0.1	42.43	±	0.21	2.8914	33.0968	26.3696
			200	0.572208	±	0.10792	42.14	±	0.15	85.48	±	0.31	3.7086	33.7947	26.8549
			430	0.808644	±	0.129565	44.13	±	0.16	113.42	±	0.37	3.5256	34.1124	27.1308
			630	0.493677	±	0.0805781	44.39	±	0.16	130.4	±	0.41	3.2365	34.2673	27.2824
			830	0.207444	±	0.0599564	44.28	±	0.16	142.5	±	0.43	2.9032	34.3601	27.3876
P01	-	059	0	0.407406	±	0.0404729	14.01	±	0.07	20.84	±	0.16	9.2966	32.7005	25.2713
			100	1.00818	±	0.118176	21.09	±	0.09	33.75	±	0.19	3.4692	33.065	26.2972
			200	1.29544	±	0.143047	34.54	±	0.13	69.73	±	0.27	3.2456	33.6468	26.782
			370	0.779626	±	0.0774501	41.01	±	0.15	95.39	±	0.33	3.669	33.9562	26.9923
			570	0.326449	±	0.0940618	43.34	±	0.15	118.39	±	0.38	3.4156	34.1585	27.1776
			770	0.279019	±	0.0707583	43.68	±	0.16	133.45	±	0.41	3.1225	34.2936	27.3149
