# Supplementary material for: Long-range transport of radiocaesium derived from global fallout and the Fukushima accident in the Pacific Ocean since 1953 through 2017—Part I: Source term and surface transport
Source: J Radioanal Nucl Chem. 2018 Oct 19;318(3):1519–42. doi: 10.1007/s10967-018-6244-z (PMC6267156; doi:10.1007/s10967-018-6244-z)
Supplement: Supplementary file 4 — Supplementary material 4 (XLS 74 kb) [file 10967_2018_6244_MOESM4_ESM.xls]

## Sheet: Cs-data-P3
Table S2 137Cs activity and hydrographic data along P3 line
Station			Depth	137Cs			Nitrate			Silicate			Temperture	Salinity	Sigmaθ
			dbar	Bq m-3			μmol kg-1			μmol kg-1			deg. C	PSS
P3	-	22	0	1.61801	±	0.0790678	0.05	±	0.03	1.85	±	0.12	18.438	33.2585	23.8353
			99	1.71396	±	0.0729282	7.88	±	0.05	6.84	±	0.13	11.986	33.2553	25.2385
			200	1.77802	±	0.071522	25.62	±	0.1	30.58	±	0.19	8.7241	33.9754	26.3634
			302	1.36	±	0.16	32.84	±	0.12	48.89	±	0.23	7.3797	34.0928	26.6558
			403	1.15	±	0.27	36.94	±	0.14	64.17	±	0.26	6.4724	34.1654	26.8385
			502	0.652223	±	0.266737	39.8	±	0.14	78.34	±	0.29	5.7838	34.2443	26.988
			703	0.202334	±	0.0784696	42.17	±	0.15	95.67	±	0.33	5.0161	34.3774	27.1865
			1001	0.1>	±		43.38	±	0.15	116.56	±	0.38	4.0062	34.4726	27.374
			1400	0.0176474	±	16.1296	42.97		0.15	139.58	±	0.43	3.0414	34.5546	27.5352
			2000	0.00783061	±	7.36614							2.1113		27.6725
			2400	0.010027	±	9.15869	39.69	±	0.14	164.07	±	0.48	1.8591	34.6486	27.7138
			3000	0.011007	±	9.04907	38.53	±	0.14	167.02	±	0.49	1.6403	34.6681	27.7496
			3500	0.0110462	±	11.4375	37.93	±	0.14	168.85	±	0.49	1.5664	34.6762	27.7647
			3805	0.01099	±	9.67881	37.72	±	0.14	169.34	±	0.49	1.5591	34.6795	27.7696
P3	-	36	0	1.54265	±	0.0672545	0.04	±	0.03	1.72	±	0.12	20.3801	34.0498	23.9376
			99	2.02161	±	0.139072	0.03	±	0.03	1.98	±	0.12	17.573	33.9538	24.5804
			202	1.56941	±	0.137737	14.68	±	0.07	14.18	±	0.15	10.1777	33.5992	25.8369
			301	1.86	±	0.14	26.68	±	0.11	35.72	±	0.2	8.1881	34.0328	26.4894
			403	1.21	±	0.13	35.24	±	0.13	57.97	±	0.25	6.6478	34.0984	26.7609
			701	0.1>	±		42.64	±	0.15	97.65	±	0.33	4.8316	34.3414	27.1778
			1001	0.1>	±		43.48	±	0.15	117.05	±	0.38	3.9075	34.4826	27.392
			2400	0.00997035	±	11.9384	39.63	±	0.14	162.82	±	0.48	1.8416	34.651	27.7169
P3	-	50	0	2.09767	±	0.0857909	0.04	±	0.03	1.49	±	0.12	21.6139	34.5456	23.9807
			99	1.71511	±	0.151873	0.04	±	0.03	1.69	±	0.12	19.721	34.3736	24.3672
			199	1.76128	±	0.149435	11.99	±	0.07	11.14	±	0.14	11.2938	33.663	25.681
			299	1.94	±	0.15	25.09	±	0.1	32.13	±	0.19	8.8032	34.0878	26.4397
			400	0.12	±	0.15	33.47	±	0.13	53.01	±	0.24	7.2989	34.1736	26.7317
			701	0.1>	±		42.01	±	0.15	89.58	±	0.32	5.2805	34.3995	27.1727
			1000	0.1>	±		43.46	±	0.15	110.59	±	0.36	4.1866	34.4916	27.3704
			1400	0.0185756	±	13.0485	42.99	±	0.15	134.21	±	0.41	3.1511	34.5603	27.5295
			2000	0.0155892	±	10.5336	40.84	±	0.15	155.76	±	0.46	2.177	34.6271	27.6693
			4000	0.0050642	±	4.18473	37.02	±	0.14	161.71	±	0.47	1.5068	34.6841	27.7788
P3	-	73	0	1.49678	±	0.069127	0.05	±	0.03	1.09	±	0.12	22.8607	35.1402	24.0809
			100	1.74342	±	0.143912	0.05	±	0.03	1.48	±	0.12	20.7795	34.9607	24.5262
			200	1.9	±	0.16	4.63	±	0.05	4.43	±	0.13	15.5705	34.2513	25.2897
			300	2.28	±	0.15	16.74	±	0.08	18	±	0.16	10.1199	34.007	26.1579
			400	1.8963	±	0.16839	26.24	±	0.11	37.08	±	0.2	7.9788	34.0498	26.5368
			502	0.384934	±	0.177043	35.08	±	0.13	62.05	±	0.26	6.0814	34.0437	26.7915
			702	0.165359	±	0.111701	42.3	±	0.15	93.68	±	0.33	4.8881	34.2816	27.1267
			1002	0.1>	±		43.24	±	0.15	109.91	±	0.36	4.1367	34.4817	27.368
			1400	0.0233653	±	21.5791	42.79	±	0.15	133.67	±	0.41	3.1293	34.5574	27.5293
			2000	0.0129341	±	11.4283	40.88	±	0.15	156.63	±	0.46	2.1611	34.6162	27.6626
			2400	0.0199647	±	15.6805	39.82	±	0.14	164.13	±	0.48	1.8278	34.643	27.712
			3000	0.0238109	±	17.4031	38.27	±	0.14	165.97	±	0.48	1.562	34.6684	27.7557
			3500	0.0112631	±	10.2981	37.37	±	0.14	163	±	0.48	1.4948	34.6788	27.7723
			4000	0.00903912	±	7.81036	36.71	±	0.14	157.88	±	0.47	1.4768	34.6852	27.7823
			4500	0.00926773	±	9.05726	36.33	±	0.13	154.24	±	0.46	1.5019	34.6889	27.7868
			4799	0.004125	±	4.08675
P3	-	88	0	1.17	±	0.0711146	0.04	±	0.03	1	±	0.12	23.9244	35.2593	23.8604
			100	1.94129	±	0.116765	0.02	±	0.03	1.33	±	0.12	22.5525	35.2544	24.2625
			198	1.86779	±	0.152958	4.33	±	0.04	4.57	±	0.13	15.7583	34.5331	25.4564
			302	2.1	±	0.14	12.12	±	0.07	12.32	±	0.15	11.4124	34.1754	26.0618
			400	2.23	±	0.16	20.61	±	0.09	26.83	±	0.18	9.0331	34.095	26.4126
			699	0.435995	±	0.172392	42.4	±	0.15	95.92	±	0.33	4.7402	34.2442	27.1089
			1002	0.1>	±		42.56	±	0.15	111.83	±	0.37	3.9959	34.4885	27.3878
			1400	0.02234	±	18.0768	42.04	±	0.15	132.65	±	0.41	3.0619	34.5599	27.5374
			2400	0.0199708	±	14.9913	39.59	±	0.14	163.77	±	0.48	1.7971	34.6444	27.715
			3000	0.0140159	±	11.6601	38.24	±	0.14	165.73	±	0.48	1.5511	34.6699	27.757
			3500	0.00596531	±	5.92287	37.22	±	0.14	161.56	±	0.47	1.4749	34.6809	27.7746
			4000	0.0223733	±	15.5754	36.52	±	0.14	156.45	±	0.46	1.4618	34.6869	27.7841
			4500	0.011117	±	9.46216	36.14	±	0.13	152.53	±	0.45	1.4891	34.6897	27.7883
			5000	0.00855202	±	6.4222	35.57	±	0.13	145.94	±	0.44	1.4998	34.6932	27.7945
			5247	0.00277502	±	2.7728	35.32	±	0.13	142.87	±	0.43	1.5045	34.6948	27.7974
			5250	0.0142228	±	11.174
P3	-	112	0	1.9829	±	0.0850957	0.04	±	0.03	0.88	±	0.12	25.0206	35.304	23.5649
			100	2.14547	±	0.144219	0.03	±	0.03	1.18	±	0.12	23.1654	35.2226	24.0664
			202	1.88003	±	0.146417	2.56	±	0.04	3.43	±	0.13	17.366	34.8228	25.2929
			302	2.14	±	0.15	8.73	±	0.06	8.57	±	0.14	13.5106	34.3963	25.8381
			403	2.23	±	0.17	16.62	±	0.08	19.33	±	0.16	9.9382	34.127	26.2839
			501	1.96921	±	0.178425	26.54	±	0.11	39.37	±	0.21	7.8415	34.0538	26.5621
			703	0.446086	±	0.16191	40.14	±	0.15	87.16	±	0.31	4.9464	34.1368	27.0113
			1003	0.1>	±		42.72	±	0.15	113.57	±	0.37	3.9678	34.4342	27.3489
			1400	-0.00177975	±	-1.45767	41.71	±	0.15	132.5	±	0.41	3.0512	34.5503	27.5308
			2000	0.00323902	±	3.15211	40.56	±	0.15	155.73	±	0.46	2.1223	34.6151	27.6644
			2400	0.010766	±	8.13391	39.63	±	0.14	162.73	±	0.48	1.8054	34.641	27.7119
			3000	0.00954944	±	6.58714	38.02	±	0.14	161.78	±	0.47	1.5511	34.6677	27.7555
			3500	0.00912131	±	6.5048	37.06	±	0.14	157.91	±	0.47	1.4804	34.6788	27.7725
			4000	0.00437824	±	3.48042	36.59	±	0.14	154.83	±	0.46	1.4757	34.6842	27.781
			4500	0.011199	±	7.78002	36.36	±	0.13	153.34	±	0.46	1.5129	34.6862	27.7841
			4560	0.00623519	±	4.43504
P3	-	124	0	1.88068	±	0.0445184	0.08	±	0.03	0.94	±	0.12	25.481	35.3075	23.427
			100	1.72853	±	0.137861	0.09	±	0.03	1.88	±	0.12	21.4291	35.068	24.4355
			200	2.29529	±	0.137057	4.04	±	0.04	4.4	±	0.13	16.4231	34.7102	25.4394
			299	1.92	±	0.14	9.75	±	0.06	9.65	±	0.14	12.9965	34.3408	25.8908
			401	2.28	±	0.15	16.05	±	0.08	18.4	±	0.16	10.3854	34.1638	26.2362
			701	0.691717	±	0.155605	39.95	±	0.14	86.26	±	0.31	4.9476	34.1301	26.998
			1002	0.1>	±		42.91	±	0.15	116.25	±	0.37	3.884	34.41	27.3367
			1400	0.00687253	±	8.65153	41.71	±	0.15	134.65	±	0.42	2.9737	34.5496	27.537
			3000	0.0139484	±	13.2074	38.07	±	0.14	160.74	±	0.47	1.5617	34.6656	27.7532
			3500	0.00602185	±	8.16311	37.14	±	0.14	157.47	±	0.47	1.4963	34.6766	27.7698
			4000	0.0144161	±	10.1115	36.54	±	0.14	154.72	±	0.46	1.4781	34.6833	27.7803
			4500	0.00838375	±	9.76519	36.17	±	0.13	152.3	±	0.45	1.4965	34.6876	27.7859
			4524	0.00727216	±	7.14266
P3	-	136	0	1.81715	±	0.0644968	0.03	±	0.03	1.31	±	0.12	25.2197	35.3737	23.5573
			99	1.64485	±	0.169423	0.09	±	0.03	2.77	±	0.13	18.379	34.8651	25.0816
			200	1.98168	±	0.142337	6.6	±	0.05	6.64	±	0.13	14.6269	34.5294	25.698
			300	2.10691	±	0.0993074	11.61	±	0.07	12.62	±	0.15	12.298	34.3394	26.0257
			402	2.03	±	0.14	17.62	±	0.08	23.2	±	0.17	9.9143	34.1786	26.3326
			500	1.97	±	0.14	26.47	±	0.11	43.41	±	0.21	7.5863	34.0688	26.6101
			700	0.920544	±	0.154765	38.66	±	0.14	85.32	±	0.31	5.0429	34.1462	26.9997
			1001	0.119738	±	0.082451	42.16	±	0.15	116.17	±	0.37	3.8287	34.4167	27.3477
			1400	0.0139677	±	13.4482	41.66	±	0.15	135.55	±	0.42	2.9453	34.5402	27.532
			2000	0.00585455	±	5.58137	40.17	±	0.15	156.95	±	0.46	1.9849	34.6171	27.6767
			2400	0.0239736	±	16.5931	39.22	±	0.14	160.89	±	0.47	1.7318	34.6416	27.7178
			3000	0.0216543	±	17.7853	37.83	±	0.14	159.43	±	0.47	1.5378	34.6668	27.7558
			3500	0.0183675	±	14.5482	36.84	±	0.14	155.92	±	0.46	1.4715	34.6786	27.7734
			4000	0.00854455	±	7.57376	36.34	±	0.13	153.13	±	0.46	1.4528	34.6856	27.7837
			4215	0.0249004	±	15.5942	36.14	±	0.13	151.79	±	0.45	1.4645	34.6872	27.7869
P3	-	171	0	0.661631	±	0.051269	0.05	±	0.03	0.98	±	0.12	25.9506	35.2076	23.2061
			101	1.93284	±	0.133447	0.14	±	0.03	1.24	±	0.12	23.1109	35.1813	24.0449
			200	1.98277	±	0.161886	3.01	±	0.04	3.27	±	0.13	18.0948	34.8622	25.1641
			302	2.34	±	0.18	8.17	±	0.06	7.95	±	0.14	14.0037	34.4324	25.7603
			400	2.1	±	0.14	15.17	±	0.08	17.22	±	0.16	10.8419	34.1888	26.1819
			702	0.8759	±	0.119473	38.76	±	0.14	79.21	±	0.29	5.4447	34.1818	26.9814
			1003	0.207483	±	0.0870841	41.87	±	0.15	107.46	±	0.36	4.184	34.4496	27.3372
P3	-	187	0	1.49819	±	0.0720941	0.03	±	0.03	0.88	±	0.12	26.2271	35.2377	23.1411
			100	1.8861	±	0.134417	0.03	±	0.03	1.45	±	0.12	22.0841	35.2168	24.3661
			198	2.1175	±	0.142904	2.38	±	0.04	2.78	±	0.13	18.4602	34.9717	25.1468
			300	1.58	±	0.17	7.34	±	0.05	6.97	±	0.13	15.0693	34.565	25.6373
			400	2.15	±	0.15	13.08	±	0.07	14.49	±	0.15	11.8345	34.2829	26.075
			501	2.28083	±	0.183177	20.54	±	0.09	28.14	±	0.18	9.3302	34.1461	26.4057
			700	0.758587	±	0.199161	36.25	±	0.13	72.24	±	0.28	5.7377	34.1173	26.8948
			1000	0.0621418	±	0.0739598	42.32	±	0.15	116.49	±	0.38	3.8521	34.3888	27.3215
P3	-	197	0	2.12834	±	0.0772967	0.04	±	0.03	0.92	±	0.12	25.9583	35.3609	23.3182
			102	1.73664	±	0.149096	0.03	±	0.03	1.16	±	0.12	22.5835	35.2976	24.2835
			200	0.845037	±	0.117747	1.21	±	0.04	1.76	±	0.12	20.3512	35.177	24.8139
			300	1.75119	±	0.158863	4.92	±	0.05	4.59	±	0.13	16.6691	34.7362	25.4013
			399	2.18	±	0.16	9.9	±	0.06	9.95	±	0.14	13.5651	34.4253	25.8472
			502	2.95928	±	0.202174	16.65	±	0.08	20	±	0.16	10.5793	34.2129	26.2466
			701	1.53356	±	0.171909	33.58	±	0.13	60.88	±	0.25	6.448	34.1074	26.7986
			1001	0.1>	±		41.74	±	0.15	109.09	±	0.36	4.1389	34.3743	27.2816
P3	-	209	0	1.7826	±	0.0464638	0.02	±	0.03	0.89	±	0.12	26.6058	35.2892	23.0623
			100	1.68119	±	0.148857	0.01	±	0.03	1.33	±	0.12	22.9201	35.2337	24.1411
			200	1.95036	±	0.152464	3.12	±	0.04	3.38	±	0.13	17.8273	34.8372	25.204
			300	2.0167	±	0.1589	7.78	±	0.05	7.67	±	0.14	15.0245	34.5699	25.6505
			399	2.08281	±	0.151446	12.65	±	0.07	14.13	±	0.15	12.2919	34.3386	26.035
			500	2.58993	±	0.196444	19.66	±	0.09	27.34	±	0.18	9.5267	34.1582	26.3859
			700	1.51128	±	0.189025	35.17	±	0.13	72.08	±	0.28	5.6939	34.0917	26.8787
			1000	0.1>	±		42.01	±	0.15	116.14	±	0.37	3.8487	34.3965	27.3291
			5000	0.00933933	±	13.0561	34.57	±	0.13	135.4	±	0.42	1.4263	34.6973	27.8027
P3	-	221	0	1.72017	±	0.068969	0.04	±	0.03	1.06	±	0.12	26.1155	35.3162	23.2359
			99	2.20902	±	0.163288	0.03	±	0.03	1.46	±	0.12	23.0901	35.1752	24.0453
			201	2.26524	±	0.0966143	3.3	±	0.04	3.22	±	0.13	18.0702	34.8574	25.1486
			303	2.31561	±	0.139389	8.19	±	0.06	7.46	±	0.14	14.9642	34.5703	25.6552
			399	2.27395	±	0.156858	13.41	±	0.07	14.88	±	0.15	12.0084	34.3263	26.0745
			502	2.29	±	0.17	22	±	0.09	29.54	±	0.18	9.3018	34.1698	26.4276
			697	1.17403	±	0.164474	34.48	±	0.13	66.02	±	0.26	6.1275	34.1151	26.8454
			999	0.230693	±	0.174372	42.08	±	0.15	113.03	±	0.37	3.9895	34.3749	27.298
P3	-	231	0	1.71407	±	0.0640368	0.05	±	0.03	1.08	±	0.12	26.0163	35.2407	23.2108
			101	1.99401	±	0.145355	0.04	±	0.03	1.41	±	0.12	23.138	35.1842	24.0377
			202	1.8489	±	0.148054	3.66	±	0.04	3.34	±	0.13	17.5661	34.7975	25.2324
			301	1.83101	±	0.145389	6.9	±	0.05	6.55	±	0.13	15.9423	34.6717	25.5207
			400	2.38244	±	0.142102	10.77	±	0.06	12.06	±	0.15	13.5038	34.4673	25.8941
			502	1.96138	±	0.212222	17.54	±	0.08	22.33	±	0.17	10.336	34.2172	26.2947
			801	0.770033	±	0.189068	39.31	±	0.14	87.28	±	0.31	5.0672	34.2118	27.05
			1000	0.290168	±	0.192854	41.92	±	0.15	110.14	±	0.36	4.0857	34.3802	27.2919
			4500	0.0199581	±	16.3463	35.73	±	0.13	143.65	±	0.44	1.4739	34.6895	27.7893
			5000	0.0131431	±	13.3242	35.11	±	0.13	137.98	±	0.42	1.4639	34.695	27.7982
			5500	0.0117801	±	9.71086	34.54	±	0.13	133.46	±	0.41	1.4719	34.6989	27.805
			5955	0.0184927	±	11.5369
P3	-	245	0	1.57082	±	0.0720729	0.05	±	0.03	1.06	±	0.12	26.6727	35.0175	22.835
			99	2.2071	±	0.174697	0.04	±	0.03	1.49	±	0.12	23.4572	35.1084	23.8875
			201	2.02355	±	0.127467	3.16	±	0.04	3.21	±	0.13	17.922	34.8206	25.1638
			302	1.94673	±	0.126802	6.73	±	0.05	6.3	±	0.13	15.9374	34.6685	25.5178
			402	1.91806	±	0.126699	10.59	±	0.06	11.32	±	0.14	13.4174	34.4438	25.892
			501	0.544636	±	0.13464	15.7	±	0.08	19.46	±	0.16	11.0367	34.2709	26.2132
			699	1.51053	±	0.162492	33.04	±	0.13	66.46	±	0.27	6.0049	34.0639	26.8172
			1001	0.284903	±	0.176095	41.85	±	0.15	115.11	±	0.37	3.8924	34.3735	27.3066
P3	-	257	0	1.85174	±	0.0435804	0.06	±	0.03	1.18	±	0.12	25.9233	35.0731	23.1125
			100	1.7691	±	0.135692	0.05	±	0.03	1.82	±	0.12	21.1374	34.9683	24.4374
			200	1.86675	±	0.132771	4.42	±	0.05	3.82	±	0.13	17.3522	34.7868	25.2759
			301	2.52672	±	0.150886	7.38	±	0.05	7.02	±	0.13	15.6238	34.6451	25.571
			402	1.67664	±	0.152108	12.69	±	0.07	14.65	±	0.15	12.4339	34.3865	26.0386
			500	3.24779	±	0.18936	18.61	±	0.08	25.79	±	0.18	9.8609	34.1988	26.3594
			702	1.63692	±	0.146652	33.86	±	0.13	68.77	±	0.27	5.8137	34.0799	26.8575
			1001	0.123274	±	0.0812109	42.14	±	0.15	116.47	±	0.38	3.8444	34.3451	27.2887
P3	-	273	0	1.89211	±	0.0471399	0.05	±	0.03	1.31	±	0.12	24.2836	34.8907	23.475
			100	1.53028	±	0.135501	0.08	±	0.03	1.98	±	0.12	20.6097	34.9254	24.5469
			199	1.96928	±	0.135939	3.82	±	0.04	3.42	±	0.13	17.5252	34.8093	25.2502
			300	2.25265	±	0.159205	7.76	±	0.05	7.52	±	0.14	15.6828	34.6529	25.5623
			401	2.19242	±	0.0936477	12.26	±	0.07	13.95	±	0.15	13.1876	34.4465	25.9391
			503	2.4135	±	0.170172	18.62	±	0.08	26.18	±	0.18	10.1082	34.2381	26.3443
			703	1.08879	±	0.129788	33.75	±	0.13	70.31	±	0.27	5.7887	34.1014	26.8754
			1002	0.189993	±	0.0642457	41.5	±	0.15	115.56	±	0.37	3.8805	34.3349	27.2763
P3	-	295	0	1.90192	±	0.0769351	0.05	±	0.03	1.48	±	0.12	23.3565	34.8883	23.7467
			100	1.80097	±	0.152584	0.06	±	0.03	1.84	±	0.12	21.711	34.9368	24.2532
			200	1.84015	±	0.202732	3.9	±	0.04	3.5	±	0.13	17.8046	34.8177	25.1896
			301	2.18565	±	0.14667	6.88	±	0.05	6.6	±	0.13	16.2513	34.7001	25.472
			401	2.08	±	0.14	11.74	±	0.07	12.88	±	0.15	13.5133	34.4734	25.889
			500	2.15438	±	0.0936072	16.61	±	0.08	20.48	±	0.16	11.2415	34.2955	26.1962
			700	1.78088	±	0.202045	29.89	±	0.12	61.2	±	0.25	6.3465	34.0583	26.7712
			999	0.288146	±	0.0966503	41.24	±	0.15	118.83	±	0.38	3.7594	34.3235	27.2776
			2000	0.00920032	±	6.12833	39.39	±	0.14	151.38	±	0.45	1.9437	34.6091	27.673
			3500	0.00907629	±	6.35913	36.51	±	0.14	148.46	±	0.45	1.4985	34.6773	27.7696
P3	-	318	0	1.83453	±	0.0604319	0.03	±	0.03	1.36	±	0.12	21.9955	34.8417	24.0998
			100	1.9005	±	0.142228	0.25	±	0.03	1.49	±	0.12	21.7442	34.8504	24.1792
			200	1.79	±	0.15	3.82	±	0.04	3.32	±	0.13	18.1416	34.8293	25.1161
			300	2.06	±	0.14	6.22	±	0.05	5.61	±	0.13	16.6137	34.7297	25.4105
			400	2.42099	±	0.167785	11.41	±	0.06	12.69	±	0.15	14.193	34.5253	25.7998
			501	1.99341	±	0.0946115	17.73	±	0.08	24.55	±	0.17	11.1474	34.3228	26.2343
			700	1.81076	±	0.197003	31.54	±	0.12	66.34	±	0.26	6.5234	34.158	26.8287
			1001	0.223823	±	0.10129	40.82	±	0.15	117.01	±	0.38	3.8343	34.329	27.2766
			1400	0.0533827	±	31.963	41.03	±	0.15	143.08	±	0.43	2.5928	34.5135	27.5421
			2000	0.0142706	±	10.178	38.4	±	0.14	143.85	±	0.44	1.9759	34.6208	27.6805
			2400	0.0186351	±	14.8094	37.7	±	0.14	144.31	±	0.44	1.7913	34.6447	27.7156
			3000	0.0081203	±	10.0356	37.01	±	0.14	143.86	±	0.44	1.6452	34.6632	27.7453
			3500	0.017932	±	15.3222	36.28	±	0.13	142.72	±	0.43	1.557	34.6759	27.7653
P3	-	339	0	1.6852	±	0.065622	0.04	±	0.03	1.11	±	0.12	23.583	34.6998	23.537
