# Supplementary material for: Long-range transport of radiocaesium derived from global fallout and the Fukushima accident in the Pacific Ocean since 1953 through 2017—Part I: Source term and surface transport
Source: J Radioanal Nucl Chem. 2018 Oct 19;318(3):1519–42. doi: 10.1007/s10967-018-6244-z (PMC6267156; doi:10.1007/s10967-018-6244-z)
Supplement: Supplementary file 5 — Supplementary material 5 (XLS 77 kb) [file 10967_2018_6244_MOESM5_ESM.xls]

## Sheet: Sheet2
Table S3 137Cs activity and hydrographic data along P14 line
Station			Depth	137Cs			Nitrate			Silicate			Temperature	Salinity	Sigmaθ
			dbar	Bq m-3			μmol kg-1			μmol kg-1			deg. C	PSS
P14N	-	001	0	1.08361	±	0.0506601	10.98	±	0.06	28.92	±	0.18	5.4005	32.479	25.6317
P14N	-	004	0	1.14238	±	0.0567111	15.45	±	0.08	33.7	±	0.19	5.4793	32.7262	25.8176
			100	0.88672	±	0.12086	30.01	±	0.12	57.33	±	0.25	3.4053	33.1759	26.3916
			200	1.01448	±	0.121238	31.84	±	0.12	62.8	±	0.26	3.2517	33.3102	26.5127
			400	0.778509	±	0.104353	42.13	±	0.15	96.77	±	0.33	3.865	33.864	26.8998
			600	0.529699	±	0.129039	44.04	±	0.16	120.08	±	0.38	3.4845	34.1239	27.1431
			800	0.265119	±	0.074142	44.38	±	0.16	135.65	±	0.42	3.1447	34.2551	27.281
			1000	0.142818	±	0.0770429	44.22	±	0.16	149.23	±	0.45	2.8279	34.3504	27.3874
			2000	0.0159489	±	0.00942845	41.16	±	0.15	198.73	±	0.56	1.8667	34.5867	27.6615
			3000	0.0100982	±	0.00713548	38.43	±	0.14	222.41	±	0.61	1.5977	34.6559	27.7421
			3509	0.0098836	±	0.00679657							1.5821		27.7571
P14N	-	009	0	0.979582	±	0.0495628	18.69	±	0.09	28.15	±	0.18	5.7483	32.9833	25.9893
P14N	-	012	0	1.12228	±	0.0583242	18.68	±	0.09	30.13	±	0.19	6.4828	32.941	25.8647
			100	0.958994	±	0.112532	28.9	±	0.11	53.7	±	0.24	3.6454	33.2105	26.3918
			200	0.689362	±	0.111182	32.61	±	0.12	64.09	±	0.26	3.2573	33.3789	26.5619
			370	0.797578	±	0.109892	41.69	±	0.15	93.64	±	0.33	3.8642	33.8746	26.9047
			570	0.397745	±	0.100494	43.86	±	0.16	116.7	±	0.38	3.5187	34.1152	27.1314
			770	0.290738	±	0.0453448	44.33	±	0.16	129.96	±	0.4	3.269	34.2362	27.2521
P14N	-	016	0	0.953761	±	0.0508898	24.7	±	0.1	46.16	±	0.22	5.9213	33.2127	26.1484
P14	-	020	0	0.983472	±	0.0557494	24.67	±	0.1	47.17	±	0.22	5.8361	33.1849	26.1375
P14N	-	024	0	1.12111	±	0.0547327	15.34	±	0.08	24.65	±	0.17	7.5803	32.7378	25.5574
			100	1.0455	±	0.132865	23.73	±	0.1	38.62	±	0.2	3.28	33.0175	26.2777
			200	0.817923	±	0.138348	39.7	±	0.14	81.54	±	0.3	3.452	33.7535	26.8472
			370	0.753033	±	0.142036	44.03	±	0.16	105.61	±	0.35	3.6308	34.0437	27.0647
			570	0.00748777	±	0.135772	43.98	±	0.16	122.43	±	0.39	3.3817	34.2044	27.2183
			770	0.233766	±	0.0799663	44.3	±	0.16	134.65	±	0.42	3.1123	34.3052	27.3246
P14N	-	028	0	1.21248	±	0.049478	14.65	±	0.07	24.18	±	0.17	8.316	32.739	25.4519
P14N	-	032	0	1.11409	±	0.0660861	13.48	±	0.07	21.06	±	0.17	8.8188	32.6865	25.335
			100	1.27816	±	0.133661	19.08	±	0.09	30.18	±	0.19	4.2119	33.1137	26.2656
			200	1.10599	±	0.113757	32.62	±	0.12	65.02	±	0.26	3.5846	33.6602	26.7643
			430	0.629017	±	0.0810386	42.08	±	0.15	102.32	±	0.34	3.5507	34.004	27.0427
			630	0.464683	±	0.0742958	42.57	±	0.15	119.7	±	0.38	3.4944	34.2151	27.2167
			830	0.337812	±	0.0670727	43.39	±	0.15	134.61	±	0.42	3.1017	34.3302	27.3471
P14N	-	036	0	1.04271	±	0.0520024	12.8	±	0.07	18.9	±	0.16	9.3651	33.531	25.9072
			100	1.39692	±	0.128025	15.61	±	0.08	22.38	±	0.17	8.1342	33.9544	26.4336
			200	1.33754	±	0.12313	21.39	±	0.09	34.51	±	0.19	6.6171	33.8731	26.5835
			370	1.32115	±	0.137215	34.16	±	0.13	71.95	±	0.28	4.7155	33.931	26.8607
			570	0.789467	±	0.138549	40.7	±	0.15	101.28	±	0.34	3.905	34.0916	27.0786
			770	0.358608	±	0.0738461	42.75	±	0.15	122.75	±	0.39	3.4589	34.2616	27.2578
			970	0.134834	±	0.0740282	43.4	±	0.15	136.11	±	0.42	3.0692	34.3559	27.37
			1930	0.00705632	±	0.00645472	42.1	±	0.15	164.67	±	0.48	1.9854	34.5763	27.6435
			2930	0.00846076	±	0.00696049	39	±	0.14	161.79	±	0.47	1.6055	34.6521	27.7388
			3920	0.00909837	±	0.00698103	36.93	±	0.14	154.64	±	0.46	1.475	34.6807	27.7775
			4920	0.00523592	±	0.00501347	36.39	±	0.13	157.94	±	0.47	1.5298	34.6887	27.788
P14N	-	039	0	1.29664	±	0.0544696	4.48	±	0.05	9.37	±	0.14	12.8132	33.2758	25.0944
P14N	-	043	0	1.46378	±	0.0608224	0.36	±	0.03	2.84	±	0.13	16.1432	33.8185	24.8066
			100	1.40775	±	0.11926	12.65	±	0.07	15.89	±	0.15	10.2774	34.1541	26.2441
			200	1.78079	±	0.126246	13.77	±	0.07	19.34	±	0.16	8.6996	34.0103	26.3946
			400	1.07497	±	0.123428	29.22	±	0.11	55.64	±	0.24	5.6792	33.9139	26.7388
			600	0.83016	±	0.113977	38.18	±	0.14	90.08	±	0.32	4.4114	34.0767	27.0132
			800	0.348959	±	0.0716156	41.42	±	0.15	113.56	±	0.37	3.7905	34.2334	27.2036
			1000	0.169212	±	0.093327	42.9	±	0.15	129.83	±	0.4	3.2757	34.3392	27.3377
			2000	0.00753719	±	0.00909762	42.6	±	0.15	167.33	±	0.49	1.9715	34.5861	27.6532
			5000	0.0054095	±	0.00691617	36.12	±	0.13	154.44	±	0.46	1.5362	34.6887	27.7886
P14N	-	047	0	1.62824	±	0.0600096	0.08	±	0.03	2.89	±	0.13	18.2784	34.1855	24.5798
P14N	-	051	0	1.59402	±	0.0549689	0.07	±	0.03	2.57	±	0.12	19.2154	34.1602	24.3239
			100	1.60858	±	0.12206	8.13	±	0.06	8.54	±	0.14	13.9004	34.4705	25.8022
			200	1.68049	±	0.128441	10.03	±	0.06	11.93	±	0.15	12.4205	34.3879	26.0387
			370	1.79564	±	0.154324	14.43	±	0.07	19.67	±	0.16	10.0835	34.1847	26.3114
			570	0.971557	±	0.0855621	28.06	±	0.11	52.06	±	0.23	6.3013	33.9721	26.71
			770	0.739643	±	0.0771037	38.47	±	0.14	91.8	±	0.32	4.4968	34.1153	27.0344
			970	0.289862	±	0.150505	42.21	±	0.15	116.91	±	0.38	3.6969	34.2648	27.2377
			1930	0.0136174	±	0.00889557	42.6	±	0.15	164.48	±	0.48	2.0538	34.5686	27.6319
			2930	0.00658722	±	0.00477717	38.49	±	0.14	160.13	±	0.47	1.5662	34.6576	27.7456
			4920	0.0124581	±	0.00852428	36.03	±	0.13	152.68	±	0.45	1.5205	34.6891	27.7889
P14N	-	058	0	1.68414	±	0.0542418	0.04	±	0.03	1.91	±	0.12	23.5851	34.4729	23.3599
P14N	-	061	0	1.57198	±	0.0568724	0.04	±	0.03	1.81	±	0.12	24.0679	34.9132	23.5554
			100	1.90667	±	0.123732	0.84	±	0.04	2.85	±	0.13	18.1422	34.7649	25.0624
			600	1.7221	±	0.154989	23.01	±	0.1	37.44	±	0.2	7.9336	34.0584	26.5561
			800	0.6916	±	0.0632111	36.24	±	0.13	80.57	±	0.3	4.9504	34.0686	26.9471
			1000	0.27432	±	0.141482	42.05	±	0.15	112.92	±	0.37	3.8389	34.2567	27.2165
			2000	0.00318747	±	0.00297388	41.8	±	0.15	160.92	±	0.47	1.9923	34.5926	27.6564
			4000	0.00740888	±	0.00578482	36.53	±	0.14	150.73	±	0.45	1.4692	34.6828	27.7801
			5000	0.00696218	±	0.0054478	35.46	±	0.13	140.34	±	0.43	1.4851	34.6924	27.7947
P14N	-	064	0	1.69743	±	0.0668627	0.07	±	0.03	2.19	±	0.12	25.0077	34.8206	23.2034
			100	1.86518	±	0.132415	0.85	±	0.04	3.62	±	0.13	16.8167	34.6641	25.3048
			200	1.88943	±	0.11956	7.27	±	0.05	7.31	±	0.14	14.7369	34.5416	25.6836
P14N	-	068	0	1.62031	±	0.0542253	0.04	±	0.03	1.52	±	0.12	25.4514	35.1015	23.28
			100	1.3171	±	0.115804	0.01	±	0.03	2.27	±	0.12	18.5045	34.8018	24.9994
			200	1.50487	±	0.143301	4.88	±	0.05	4.72	±	0.13	16.4969	34.6779	25.3933
			430	1.74643	±	0.133252	14.06	±	0.07	17.2	±	0.16	11.4019	34.306	26.1749
			630	1.21469	±	0.10047	28.66	±	0.11	53.48	±	0.24	6.4347	34.0142	26.7255
			830	0.597315	±	0.0860888	39.56	±	0.14	95.98	±	0.33	4.4201	34.1579	27.078
			1070	0.100546	±	0.0556217	43.1	±	0.15	124.33	±	0.39	3.4769	34.346	27.3245
			2070	0.00733318	±	0.00591534	40.27	±	0.15	156.65	±	0.46	1.8734	34.6173	27.6855
			3080	0.00754338	±	0.00611394	37.53	±	0.14	153.3	±	0.46	1.5261	34.6674	27.7573
			4080	0.0204278	±	0.0119557	36.16	±	0.13	148.84	±	0.45	1.4592	34.6848	27.783
			5080	0.00769194	±	0.00624222	34.99	±	0.13	137.5	±	0.42	1.4748	34.6947	27.7972
			5486	0.0126597	±	0.00874389	34.53	±	0.13	132.54	±	0.41	1.4912	34.6971	27.8018
P14N	-	072	0	1.61666	±	0.0589592	0.06	±	0.03	1.25	±	0.12	26.3392	35.123	23.0209
			200	2.26232	±	0.137001	5.99	±	0.05	5.16	±	0.13	16.4546	34.6849	25.4107
			370	1.79821	±	0.0911979	13.2	±	0.07	14.73	±	0.15	11.8841	34.3185	26.091
			570	1.78832	±	0.142763	27.19	±	0.11	46.07	±	0.22	7.2886	34.0633	26.6489
			770	0.627163	±	0.0760775	38.71	±	0.14	87.11	±	0.31	4.8977	34.155	27.0224
			970	0.151788	±	0.0809753	42.42	±	0.15	113.31	±	0.37	3.874	34.3127	27.2573
			2930	0.00389622	±	0.0028389	37.78	±	0.14	152.58	±	0.45	1.5646	34.664	27.7509
			5651	0.0057964	±	0.00399872	34.46	±	0.13	131.59	±	0.41	1.5074	34.6974	27.8026
P14N	-	076	0	1.30099	±	0.0503421	0.06	±	0.03	1	±	0.12	26.9469	35.1469	22.8468
			100	1.51537	±	0.126363	0.04	±	0.03	1.23	±	0.12	23.4062	35.2672	24.0235
			200	1.69963	±	0.138206	4.28	±	0.04	3.62	±	0.13	17.8919	34.7912	25.1504
			400	1.07115	±	0.115836	12.39	±	0.07	13.89	±	0.15	12.2103	34.3538	26.0614
			600	0.802887	±	0.124484	28.14	±	0.11	48.9	±	0.23	7.0248	34.0557	26.6805
			800	0.479946	±	0.0699736	40.4	±	0.15	95	±	0.33	4.5845	34.2164	27.1037
P14N	-	079	0	1.30342	±	0.0588327	0.07	±	0.03	0.82	±	0.12	26.9326	35.15	22.853
P14N	-	081	0	1.3599	±	0.0517606	0.04	±	0.03	0.93	±	0.12	26.9118	35.2823	22.958
			0	0.959526	±	0.0441203	0.04	±	0.03	0.93	±	0.12	26.9118	35.2823	22.958
P14N	-	084	0	1.47071	±	0.0659613	0.07	±	0.03	0.95	±	0.12	27.1766	35.2393	22.8422
P14N	-	086	0	1.34332	±	0.0500534	0.06	±	0.03	0.81	±	0.12	27.5221	34.9338	22.501
			100	1.78975	±	0.117188	0.03	±	0.03	0.96	±	0.12	24.8011	35.251	23.6029
			250	1.76989	±	0.132483	8.12	±	0.06	6.78	±	0.13	15.3888	34.5474	25.5434
			430	1.74394	±	0.14599	25.82	±	0.11	35.33	±	0.2	8.6369	34.1577	26.5238
			630	0.673283	±	0.103676	37.51	±	0.14	71.19	±	0.28	5.908	34.2488	26.9793
			830	0.137595	±	0.0747693	39.95	±	0.14	89.73	±	0.32	4.8923	34.4248	27.2395
			1070	0.0316323	±	0.0229197	40.55	±	0.15	106.22	±	0.35	4.0074	34.514	27.4074
			2070	0.00446279	±	0.00537251	39.27	±	0.14	146.56	±	0.44	1.9819	34.6304	27.6877
			3080	0.0030267	±	0.0039663	37.18	±	0.14	148.13	±	0.44	1.5299	34.6708	27.7601
			4080	0.00736961	±	0.00660858	35.99	±	0.13	141.84	±	0.43	1.4645	34.6855	27.7834
			4836	0.00600144	±	0.00621089	35.5	±	0.13	138.89	±	0.42	1.5105	34.6888	27.7891
P14N	-	089	0	0.806249	±	0.0612016	0.06	±	0.03	0.94	±	0.12	27.6158	34.9469	22.4812
P14N	-	093	0	1.18422	±	0.0412048	0.06	±	0.03	1.06	±	0.12	27.9387	34.6943	22.186
P14N	-	096	0	0.640168	±	0.0576536	0.05	±	0.03	1.05	±	0.12	27.9441	34.7118	22.1969
			0	1.17116	±	0.048446	0.05	±	0.03	1.05	±	0.12	27.9441	34.7118	22.1969
			200	2.03655	±	0.143557	4.36	±	0.04	3.32	±	0.13	19.0447	34.8469	24.9056
			370	1.54486	±	0.143556	27.59	±	0.11	35.34	±	0.2	9.0737	34.2516	26.5237
			570	0.235544	±	0.0724559	37.6	±	0.14	59.25	±	0.25	6.8606	34.4656	27.0249
			970	0.0297805	±	0.0205363	40.7	±	0.15	90.6	±	0.32	4.7139	34.528	27.3427
			1930	0.00474098	±	0.00460767	39.66	±	0.14	140.09	±	0.43	2.2831	34.6221	27.6572
			2930	0.00658403	±	0.00550321	37.76	±	0.14	150.83	±	0.45	1.6116	34.6681	27.7514
			3920	0.00897073	±	0.00638718	36.07	±	0.13	144.39	±	0.44	1.4384	34.687	27.7851
P14N	-	100	0	1.37884	±	0.0616657	0.06	±	0.03	0.93	±	0.12	28.0811	34.5614	22.0397
P14N	-	104	0	1.34448	±	0.0629208	0.04	±	0.03	1.13	±	0.12	28.1921	34.3388	21.836
P14N	-	112	0	1.28019	±	0.0423717	0.07	±	0.03	1.13	±	0.12	28.2852	34.3538	21.8159
P14N	-	116	0	1.28739	±	0.0585231	0.27	±	0.03	1.32	±	0.12	28.1887	34.885	22.2468
			100	1.27073	±	0.148175	0.98	±	0.04	1.53	±	0.12	28.1149	35.0252	22.3831
			200	1.64093	±	0.106948	11.83	±	0.07	9.12	±	0.14	15.699	34.5521	25.4666
			430	0.556783	±	0.14524	34.51	±	0.13	35.45	±	0.2	8.9417	34.6336	26.849
			630	0.0408016	±	0.0550511	39.81	±	0.14	52.67	±	0.23	7.195	34.5691	27.0615
			1070	0.00634776	±	0.00812628	41.85	±	0.15	92.09	±	0.32	4.428	34.5611	27.4008
			2070	0.00443305	±	0.00494956	39.17	±	0.14	140.69	±	0.43	2.1427	34.6444	27.6866
P14N	-	119	0	1.32481	±	0.0550353	0.25	±	0.03	1.23	±	0.12	28.2251	34.7429	22.1252
P14N	-	124	0	1.18384	±	0.0549269	1.89	±	0.04	1.55	±	0.12	27.5826	34.9027	22.4586
			100	1.35597	±	0.143517	3.12	±	0.04	1.82	±	0.12	27.1101	35.187	22.831
			200	1.48288	±	0.144839	10.49	±	0.06	8.02	±	0.14	19.0224	34.7577	24.8328
			400	0.260671	±	0.107429	32.3	±	0.12	34.46	±	0.19	8.802	34.6193	26.859
			600	0.2069	±	0.127228	35.31	±	0.13	43.25	±	0.21	7.1997	34.5686	27.06
P14N	-	129	0	1.43842	±	0.0605062	2.7	±	0.04	1.61	±	0.12	27.4635	35.1197	22.6556
P14N	-	134	0	1.34169	±	0.0527119	2.56	±	0.04	1.58	±	0.12	27.4676	35.1238	22.6611
			100	1.38594	±	0.125127	3.5	±	0.04	1.82	±	0.12	26.869	35.2368	22.9452
			630	0.297948	±	0.146948	33.99	±	0.13	37.29	±	0.2	8.1946	34.6061	26.9468
			830	0	±	0	39.93	±	0.14	62.49	±	0.26	5.8523	34.549	27.2245
			1070	0.0178278	±	0.013602	39.71	±	0.14	84.92	±	0.31	4.5196	34.5563	27.3874
			2070	0.00222223	±	0.00205497	38.52	±	0.14	134.1	±	0.41	2.215	34.6406	27.6783
P14N	-	144	0	1.19387	±	0.0511854	3.15	±	0.04	1.98	±	0.12	27.1377	35.2026	22.8261
			100	1.43528	±	0.129223	4.54	±	0.05	2.02	±	0.12	26.709	35.4629	23.1665
			200	1.07358	±	0.140981	12.68	±	0.07	6.04	±	0.13	18.3806	35.3664	25.4649
			370	0.653304	±	0.136728	30.14	±	0.12	24.91	±	0.17	10.9749	34.7852	26.6223
			570	0.171833	±	0.0889397	35.33	±	0.13	39.11	±	0.21	7.7358	34.5975	27.0063
			770	0.0069421	±	0.0546164	37.23	±	0.14	56.88	±	0.24	5.9652	34.5416	27.2035
			970	0.0110632	±	0.00795617	38.5	±	0.14	78.31	±	0.29	4.6995	34.5489	27.3601
			1930	6.15041e-05	±	4.83773e-05	38.71	±	0.14	130.6	±	0.41	2.3566	34.6337	27.6602
P14N	-	153	0	1.21252	±	0.0545044	3.29	±	0.04	1.78	±	0.12	27.6509	35.5255	22.9045
P14N	-	161	0	1.1867	±	0.0559919	3.21	±	0.04	1.53	±	0.12	28.2433	35.706	22.8466
			100	1.34504	±	0.13156	3.55	±	0.04	1.59	±	0.12	27.5568	35.6613	23.0443
			200	1.06005	±	0.125618	6.94	±	0.05	1.85	±	0.12	26.2532	35.8627	23.5768
			430	0.741675	±	0.1527	31.2	±	0.12	27.11	±	0.18	8.8008	34.6601	26.8921
			630	0.249676	±	0.143455	34.26	±	0.13	39.09	±	0.2	6.9093	34.5534	27.0864
			830	0.090115	±	0.0764818	36.93	±	0.14	58.79	±	0.25	5.4268	34.5314	27.2621
P14N	-	167	0	1.23667	±	0.0430027	0.01	±	0.03	0.88	±	0.12	29.1007	34.9776	22.0135
P14N	-	172	100	2.36902	±	0.238396	1.75	±	0.04	0.94	±	0.12	28.163	35.8762	22.9781
			200	1.08211	±	0.128965	6.76	±	0.05	1.29	±	0.12	22.4528	36.0254	24.8946
P14N	-	176	0	1.21611	±	0.0545669	0.03	±	0.03	0.77	±	0.12	29.0348	34.5908	21.7464
P14N	-	178	0	1.21764	±	0.0532559	0.04	±	0.03	0.98	±	0.12	29.3055	34.6972	21.7358
			100	0.865002	±	0.128924	0.02	±	0.03	1.1	±	0.12	27.4124	35.8176	23.2027
			200	0.918675	±	0.115944	6.4	±	0.05	1.77	±	0.12	21.7584	35.9375	25.0197
			400	0.299317	±	0.137828	23.88	±	0.1	15.81	±	0.15	9.9847	34.6707	26.713
			1000	0.0329033	±	0.0214877	34.94	±	0.13	65.14	±	0.26	4.2211	34.5024	27.3754
			2000	0.0029249	±	0.00285646	36.16	±	0.13	112.83	±	0.37	2.3305	34.6232	27.655
			3046	0.001957	±	0.00195323	36.21	±	0.13	131.03	±	0.41	1.7357	34.669	27.7445
P14C	-	046	0	1.29776	±	0.0611703
			100	1.16851	±	0.112561
			200	1.1707	±	0.116436
			370	0.438918	±	0.113912
			570	0.188289	±	0.106477
			770	0.0857382	±	0.0675031
P14C	-	040	0	1.36145	±	0.0454739	2.87	±	0.04	6.71	±	0.13	13.3548	33.5119	25.1654
P14C	-	036	0	1.10632	±	0.047125
			100	0.802238	±	0.0777666
			200	1.18951	±	0.110923
			400	0.852536	±	0.117731
			600	0.639095	±	0.104875
			800	0.0608441	±	0.067184
P14C	-	029	0	1.04053	±	0.0501374	11.92	±	0.07	18.3	±	0.16	9.2499	32.7114	25.2874
			100	1.31451	±	0.121345	19.79	±	0.09	31.14	±	0.19	4.1851	33.0951	26.2521
			430	1.01389	±	0.133505	42.41	±	0.15	105.52	±	0.35	3.5942	34.0493	27.0737
			630	0.464268	±	0.0769096	43.29	±	0.15	123.76	±	0.39	3.3566	34.2263	27.2373
			830	0.215268	±	0.0784149	43.64	±	0.15	137.18	±	0.42	3.0246	34.3292	27.3529
			1070	0.0607642	±	0.036892	43.69	±	0.16	150.2	±	0.45	2.6498	34.4244	27.4618
			2070	0.00297767	±	0.00315301	41.04	±	0.15	165.59	±	0.48	1.8385	34.6039	27.6779
			3080	0.00881284	±	0.00754241	38.14	±	0.14	159.83	±	0.47	1.536	34.6631	27.7535
			4080	0.00751709	±	0.00705595	36.47	±	0.13	154	±	0.46	1.4597	34.6847	27.783
			4524	0.00286722	±	0.0027132	36.25	±	0.13	156.07	±	0.46	1.491	34.6882	27.7878
P14C	-	032	0	0.962746	±	0.0590643
P14C	-	025	0	1.27985	±	0.0611922	14.28	±	0.07	23.44	±	0.17	8.0636	32.7551	25.5022
P14C	-	022	0	1.10623	±	0.061404
			100	1.36391	±	0.140662
			200	0.909393	±	0.110472
			370	0.783681	±	0.105888
			770	0.265242	±	0.0709394
P14C	-	016	0	1.23632	±	0.0504204
			100	1.23228	±	0.109271
			200	1.06769	±	0.126164
			370	0.883332	±	0.118273
			570	0.245506	±	0.140206
			770	0.26557	±	0.0730495
			970	0.159782	±	0.0852898
			1930	0.00869721	±	0.00756893
			2930	0.00328093	±	0.00324739
P14C	-	012	0	1.14335	±	0.0565822
			100	1.14918	±	0.105772
			200	0.905427	±	0.106526
			400	0.594303	±	0.108714
			600	0.478635	±	0.121227
			800	0.36957	±	0.0788799
P14C	-	004	0	1.16501	±	0.0533124
